# Supplementary material for: Anti-Inflammatory Peroxidized Chlorahololide-Type Dimers Are Artifacts of Shizukaol-Type Dimers: From Phenomena Discovery and Confirmation to Potential Underlying Mechanism
Source: Molecules. 2024 Feb 19;29(4):909. doi: 10.3390/molecules29040909 (PMC10893383; doi:10.3390/molecules29040909)
Supplement: Supplementary file 1 [file molecules-29-00909-s001.zip]

Archive with 1 entries (1 files):
- molecules-2831556-supplementary.pdf
